# Supplementary material for: Positive predictive value of the German notification system for infectious diseases: Surveillance data from eight local health departments, Berlin, 2012
Source: PLoS One. 2019 Feb 22;14(2):e0212908. doi: 10.1371/journal.pone.0212908 (PMC6386491; doi:10.1371/journal.pone.0212908)
Supplement: S1 File — (XLS) [file pone.0212908.s001.xls]

## Sheet: Berlin_all_diseases
LHD ID	total_all	adenovirus_all	campylobacter_all	coxiella_all	cryptosporidium_all	dengue_all	ehec_all	ecoli_all	nontyphoidalsalmonella_all	influenza_all	leptospira_all	listeria_all	measles_all	giardia_all	haemophilusinfluenzae_all	menigococccus_all	shigella_all	rabies_all	typhoid_all	hav_all	hbv_all	hcv_all	hev_all	hdv_all	legionella_all	mrsa_all	norovirus_all	rotavirus_all	yersinia_all	brucella_all	paratyphoid_all	tickborneencephalitis_all	vhf_all	cjk_all	lepra_all	anthrax_all	hantavirus_all	total_rd	adenovirus_rd	brucella_rd	anthrax_rd	campylobacter_rd	cjk_rd	coxiella_rd	cryptosporidium_rd	ecoli_rd	ehec_rd	tickborneencephalitis_rd	giardia_rd
LHD1	1209	6	338	0	6	3	6	20	63	25	1	0	1	41	2	2	10	0	0	7	56	110	5	1	2	25	267	199	9	0	1	1	0	2	0	0	0	1010	4	0	0	328	1	0	6	17	3	0	36
LHD2	1147	5	259	0	24	17	7	36	71	32	0	1	6	70	0	8	22	1	2	22	86	156	2	1	8	50	170	82	6	0	1	2	0	0	0	0	0	842	3	0	0	248	0	0	23	32	6	0	66
LHD3	859	0	222	0	1	0	6	64	50	23	0	1	0	12	4	4	0	5	0	2	22	41	1	0	3	23	258	102	14	0	0	0	1	0	0	0	0	764	0	0	0	220	0	0	1	53	5	0	9
LHD4	1538	17	275	2	15	6	8	71	71	126	0	4	6	65	0	5	10	4	1	19	99	187	2	3	5	27	350	147	6	1	1	1	0	1	1	1	1	1261	17	0	1	260	1	2	13	63	7	1	57
LHD5	1212	5	259	1	13	3	10	18	57	12	0	1	2	43	2	4	5	0	0	7	89	172	0	2	10	40	269	179	7	0	2	0	0	0	0	0	0	922	3	0	0	252	0	1	11	14	10	0	38
LHD6	1843	4	400	0	23	7	5	125	96	30	1	0	2	76	1	3	17	0	0	6	34	86	5	1	1	24	607	281	5	0	0	0	0	2	0	1	0	1624	4	0	0	383	1	0	22	103	3	0	68
LHD7	899	1	199	0	4	2	3	13	42	5	1	2	1	10	3	4	0	0	1	4	43	103	1	0	4	28	316	103	4	2	0	0	0	0	0	0	0	755	1	0	0	193	0	0	3	13	3	0	10
LHD8	1406	5	354	0	19	4	6	22	58	38	1	6	9	67	4	1	14	4	2	12	51	105	1	0	10	32	431	141	9	0	0	0	0	0	0	0	0	1228	5	0	0	345	0	0	19	21	5	0	61
Total	10113	43	2306	3	105	42	51	369	508	291	4	15	27	384	16	31	78	14	6	79	480	960	17	8	43	249	2668	1234	60	3	5	4	1	5	1	2	1	8406	37	0	1	2229	3	3	98	316	42	1	345
[truncated: 58 more columns]

## Sheet: Berlin_HCV_by_agegroup
LHD ID	total_all	total_cd	all0	all1	all5	all15	all25	all45	all64	cd0	cd1	cd5	cd15	cd25	cd45	cd64
LHD1	106	68	0	0	0	1	45	46	14	0	0	0	1	30	32	5
LHD2	187	116	0	0	0	8	103	67	9	0	0	0	4	69	39	4
LHD3	154	32	0	0	0	1	66	74	13	0	0	0	0	17	15	0
LHD4	103	39	0	0	0	3	40	42	18	0	0	0	2	14	17	6
LHD5	172	46	0	0	0	10	53	92	17	0	0	0	6	14	21	5
LHD7	41	21	0	0	0	1	23	9	8	0	0	0	1	13	3	4
LHD8	86	56	0	0	0	4	41	31	10	0	0	0	3	28	19	6
Total	849	378	0	0	0	28	371	361	89	0	0	0	17	185	146	30

## Sheet: Discarded_cases_from_1LHD
Case ID	Notification category	Reason for discarding	Measures	Investigation
1	hbv	chronic	no	no
2	hbv	chronicnewlydiag	no	yes
3	hcv	chronic	yes	yes
4	hbv	chronicnewlydiag	yes	yes
5	hcv	chronic	no	yes
6	hbv	chronic	no	yes
7	hcv	chronic	yes	yes
8	hcv	chronic	no	no
9	hcv	chronic	no	yes
10	hcv	unknown	no	yes
11	hcv	chronic	no	yes
12	hcv	chronic	no	yes
13	hcv	chronic	no	no
14	hbv	chronicnewlydiag	yes	yes
15	hcv	chronic	no	no
16	hbv	chronicnewlydiag	yes	yes
17	hcv	chronic	no	yes
18	hcv	chronic	no	no
19	hbv	chronic	yes	yes
20	hbv	noclinicalsymptoms	yes	yes
21	hcv	chronic	no	yes
22	hcv	chronic	no	no
23	hbv	chronicnewlydiag	no	yes
24	hcv	chronic	no	yes
25	hcv	chronic	yes	yes
26	hcv	chronic	no	no
27	hcv	chronic	no	yes
28	hcv	chronic	no	yes
29	hcv	chronic	no	no
30	hcv	chronic	no	no
31	hbv	chronic	yes	yes
32	hcv	chronic	no	yes
33	hcv	chronic	no	yes
34	hbv	noclinicalsymptoms	yes	yes
35	hbv	chronic	no	no
36	hbv	chronic	no	yes
37	hbv	chronic	no	yes
38	hbv	chronic	no	no
39	hcv	chronic	no	no
40	hbv	chronic	yes	yes
41	hcv	chronic	no	yes
42	hbv	foreigner	no	no
43	hcv	chronic	no	no
44	hbv	chronic	no	yes
45	hbv	personnotidentifiedreached	no	no
46	hbv	personnotidentifiedreached	no	no
47	hcv	noclinicalsymptoms	yes	yes
48	hbv	chronic	yes	yes
49	hcv	chronic	no	no
50	hcv	personnotidentifiedreached	no	no
51	hcv	foreigner	no	no
52	hcv	chronic	no	no
53	hbv	chronic	no	yes
54	hbv	chronic	no	no
55	hbv	foreigner	no	yes
56	hcv	chronic	no	no
57	hcv	chronic	no	yes
58	hcv	chronic	yes	yes
59	hcv	chronic	no	yes
60	hcv	chronic	no	no
61	hbv	chronic	no	no
62	hbv	chronic	no	yes
63	hcv	personnotidentifiedreached	no	yes
64	hcv	chronic	no	no
65	hcv	personnotidentifiedreached	no	no
66	hbv	chronic	no	no
67	hbv	personnotidentifiedreached	no	yes
68	hcv	chronic	no	no
69	hbv	chronic	no	yes
70	hcv	chronic	no	no
71	hbv	chronic	no	yes
72	hbv	chronic	yes	yes
73	hbv	chronic	no	no
74	hcv	chronic	no	no
75	hcv	chronic	no	yes
76	hbv	chronic	no	yes
77	hcv	foreigner	no	yes
78	hcv	chronic	no	yes
79	hcv	chronic	no	no
80	hcv	chronic	no	yes
81	hcv	chronic	no	no
82	hbv	chronic	no	yes
83	hbv	chronic	no	no
84	hcv	foreigner	no	yes
85	hbv	chronic	yes	yes
86	hcv	chronic	no	yes
87	hcv	chronic	no	no
88	hcv	chronic	no	no
89	hcv	chronic	no	no
90	hcv	chronic	no	yes
91	hcv	personnotidentifiedreached	no	yes
92	hcv	foreigner	no	yes
93	hcv	chronic	no	yes
94	hcv	chronic	no	no
95	hcv	chronic	no	yes
96	hcv	chronic	no	no
97	hbv	chronic	yes	yes
98	hcv	chronic	no	no
99	hcv	personnotidentifiedreached	no	yes
100	hcv	chronic	no	yes
101	hcv	chronic	no	no
102	hbv	chronic	no	yes
103	hcv	chronic	no	yes
104	hbv	chronic	no	yes
105	hbv	chronic	yes	yes
106	hcv	chronic	no	yes
107	hcv	chronic	no	yes
108	hcv	chronic	no	yes
109	hcv	chronic	no	no
110	hcv	chronic	no	yes
111	hbv	chronic	no	yes
112	hcv	chronic	no	no
113	hcv	chronic	no	yes
114	hcv	foreigner	no	no
115	hcv	chronic	no	no
116	hcv	chronic	no	yes
117	hbv	chronic	yes	yes
118	hcv	chronic	no	yes
119	hcv	chronic	yes	yes
120	hbv	foreigner	no	no
121	hcv	foreigner	no	yes
122	hcv	chronic	no	no
123	hbv	chronic	no	yes
124	hbv	chronic	no	yes
125	hcv	chronic	no	no
126	hcv	chronic	no	no
127	hcv	personnotidentifiedreached	no	yes
128	hcv	chronicnewlydiag	yes	yes
129	hbv	chronic	no	yes
130	hcv	personnotidentifiedreached	no	no
131	hcv	chronic	no	yes
132	hcv	chronic	no	no
133	hcv	chronic	no	yes
134	hcv	chronic	no	yes
135	hcv	chronic	no	no
136	hbv	chronic	no	no
137	hcv	chronic	no	no
138	hcv	foreigner	no	yes
139	hcv	personnotidentifiedreached	no	yes
140	hcv	chronic	no	yes
141	norovirus	personnotidentifiedreached	no	yes
142	norovirus	otherlhdresponsible	no	yes
143	rotavirus	foreigner	no	no
144	rotavirus	foreigner	no	no
145	rotavirus	foreigner	no	no
146	rotavirus	wrongmethod	no	yes
147	meningococcus	notconfirmed	no	yes
148	meningococcus	notconfirmed	yes	yes
149	mrsa	unknown	no	yes
150	mrsa	wrongspecimen	no	no
151	mrsa	wrongspecimen	no	no
152	mrsa	noclinicalsymptoms	no	no
153	mrsa	noclinicalsymptoms	no	no
154	cryptosporidium	foreigner	no	no
155	giardia	foreigner	no	no
156	giardia	foreigner	no	no
157	giardia	foreigner	no	no
158	giardia	foreigner	no	no
159	measles	notconfirmed	yes	yes
160	tickborneencephalitis	cdnotmet_unspecified	no	yes
161	nontyphoidalsalmonella	duplicatenotification	no	no
162	nontyphoidalsalmonella	duplicatenotification	no	no
163	campylobacter	personnotidentifiedreached	no	no
164	campylobacter	foreigner	no	no
165	campylobacter	foreigner	no	no
166	campylobacter	personnotidentifiedreached	no	no

## Sheet: Abbreviations
Abbreviation	Corresponding category
hav	Hepatitis A
hbv	Hepatitis B
hcv	Hepatitis C
hdv	Hepatitis D
hev	Hepatitis E
ecoli	Non-VTEC Escherichia coli enteritis
ehec	Verotoxin-producing Escherichia coli
mrsa	Invasive MRSA (methicillin-resistant Staphylococcus aureus) infection
vhf	Viral hemorrhagic fever
cjk	Creutzfeldt–Jakob disease
